# Supplementary material for: Design and Synthesis of Small Molecule Probes of MDA-9/Syntenin
Source: Biomolecules. 2024 Oct 12;14(10):1287. doi: 10.3390/biom14101287 (PMC11505911; doi:10.3390/biom14101287)
Supplement: Supplementary file 1 [file biomolecules-14-01287-s001.zip]

Archive with 1 entries (1 files):
- biomolecules-3207890-supplementary.pdf
